# Supplementary material for: Relationships among patient characteristics, irradiation treatment planning parameters, and treatment toxicity of acute radiation dermatitis after breast hybrid intensity modulation radiation therapy
Source: PLoS One. 2018 Jul 16;13(7):e0200192. doi: 10.1371/journal.pone.0200192 (PMC6047778; doi:10.1371/journal.pone.0200192)
Supplement: S1 File — (XLSX) [file pone.0200192.s001.xlsx]

## Sheet: 工作表1
No	Age	BMI	PTV-V	PTV_95	PTV_100	PTV_105	PTV_107	PTV_110	TV_107	TV_107 (%)	TV_110	TV_110 (%)	HI	CI	V5	V10	V15	V20	V25	V30	V35	V40	V45	V50	V52	Surgery	Chemo	Tumor Site	SCF	IMN	Smoking	M	T	N	Energy	AJCC	skin dermatitis
1	50	27.9421	1248	96.5	88.36	12.09	1.84	0	87.22	0.056112	4.141	0.00266407	1.00788	1.59527	260.45	231.98	205.61	186.12	163.43	133.47	93.08	49.27	15.02	0.84	0.07	0	1	1	0	1	1	0	1	0	2	1	1
2	51	23.3377	481.65	96.17	79.97	12.3	1.8	0.27	47.2752	0.0544525	8.4	0.00967528	1.10722	2.81858	132.69	131.6	129.13	124.57	116.53	104.29	85.51	55.03	18.62	3.55	2.09	1	1	0	1	0	0	0	2	2	2	2	1
3	43	21.9899	769	94.25	87.32	42	3.59	0	92.1731	0.0857895	2.56	0.0023827	1.13417	1.83238	261	215.68	198.45	181.53	162.06	133.98	93.86	49.08	15.8	1.5	0.1	0	0	0	0	0	1	0	1	0	2	1	1
4	61	25.5588	1071	95.63	88.31	23.55	5	0.09	204.344	0.12447	14.97	0.00911854	1.11753	1.96556	332.16	281.76	254.37	230.91	205.15	173.26	128.1	73.55	23	1.66	0.4	0	1	1	1	0	0	0	0	2	2	2	1
5	50	19.8178	512	90.99	81.26	34.67	1.82	0	53.11	0.0682992	0.138	0.000177467	1.17391	2.30005	206.98	164.98	148.46	132.1	117.89	98.85	73.13	37.71	10.26	0.36	0	0	1	0	0	0	0	0	1	1	2	1	1
6	58	25.2363	932	91.48	79.44	29.97	7.51	0.01	123.363	0.0976259	4.94	0.00390937	1.17241	2.14845	334.42	273.75	241.25	215.85	188.67	152.07	106.55	51.82	13.33	0.6	0.05	0	1	1	1	0	0	0	2	2	2	2	1
7	54	18.7328	265	93.2	78.96	17.35	3.54	0.09	43.87	0.0891728	3.98	0.00808999	1.13924	2.97766	177.48	153.71	138.78	125.28	108.5	88.73	65.16	36.79	10.75	0.36	0.01	0	0	1	0	0	0	0	0	0	2	1	0
8	44	20.4152	344	93.4	78.03	12.16	0.62	0	34.07	0.052395	0.037	5.69009e-05	1.12842	3.10456	183.21	149.8	136.88	126.09	112.2	94	69.79	39.85	11.34	0.48	0.02	1	1	0	0	0	0	0	1	1	2	2	0
9	46	17.9952	327	94.69	82.72	27.1	5.94	0.06	81.1714	0.130206	3.048	0.00488927	1.13125	2.78614	199.27	167.42	152.01	137.53	121.91	99.95	71.73	38.67	12.04	0.74	0.05	0	1	0	0	0	0	0	0	1	2	2	0
10	49	26.5625	656	95.14	79.57	8.62	2.04	0	57.92	0.0579971	3.17	0.00317422	1.11203	2.40447	237.86	202.23	177.07	154.54	127.16	97.2	61.1	27.69	5.71	0.02	0	1	1	1	1	1	0	0	0	1	2	1	0
11	38	33.2986	836	92.77	79.17	11.16	1.73	0	109.989	0.0819963	1.72	0.00128225	1.13559	2.55993	391.25	322.59	287.3	258.66	229.71	186.82	131.28	74.83	23.25	1.11	0.16	1	1	1	1	0	0	0	2	2	2	2	1
12	43	25.7657	1047	96.94	89.25	7.1	0.29	0	42.33	0.030111	8	0.00569071	1.08114	1.68562	366.67	258.89	192.1	172.38	149.98	121.3	82.56	38.66	8.36	0.23	0	0	1	0	0	0	0	0	0	0	2	1	1
13	51	21.0772	597	92.86	82.9	45.77	27.02	6.67	273.197	0.277758	76.4	0.0776754	1.18684	2.39732	213.17	175.35	155.52	140.3	125.31	105.52	78.24	41.51	12.81	0.9	0.04	0	0	1	0	0	0	0	0	0	2	1	0
14	62	17.5719	488	95.47	89.09	62.55	22.93	1.2	174.397	0.26569	15.1567	0.0230909	1.13402	1.69468	169.82	149.79	139.69	129.73	117.64	100.95	78.35	48.6	19.5	3.06	0.4	0	0	0	0	0	0	0	0	0	0	1	1
15	62	32.5424	933	95.96	91.81	68.54	34.04	5.88	823.92	0.482954	376.187	0.220508	1.1411	2.16929	228.31	227.31	224.45	217.51	204.41	181.84	148.37	104.77	63.34	31.98	21.09	1	1	1	0	0	0	0	0	1	2	2	1
16	76	23.1911	946	97.62	91.48	50.17	16.8	1.56	286.528	0.197959	30.59	0.0211343	1.10664	1.8283	275.3	248.96	231.15	215.53	197.5	167.75	125.22	75.88	26.77	1.74	0.35	1	1	1	1	1	0	0	1	2	2	2	1
17	44	30.4867	793	97.21	83.13	4.97	0.16	0	58.86	0.0498814	0.01	8.47458e-06	1.08333	2.15324	254.68	222.69	203.95	187.45	167.91	139.97	104.96	62.16	21.21	1.67	0.29	1	1	0	0	0	0	0	1	1	2	2	0
18	58	24.974	389	97.54	87.96	23.91	5.8	0	83.95	0.0823815	1.24	0.00121683	1.10591	3.38588	338.01	279.29	251.8	228.87	202.56	167.46	125.29	78.09	32.7	2.43	0.31	1	1	1	1	0	0	0	1	1	2	1	1
19	50	23.6128	788	94.2	84.18	4.72	0.27	0	5.343	0.00622865	0	0	1.1153	1.5362	123.66	123.14	121.86	117.56	109.91	94.41	70.89	39.87	12.37	0.44	0	0	0	0	0	1	0	0	0	0	2	1	0
20	42	22.8099	652	92.78	81.56	14.66	0	0	90.1165	0.10373	16.76	0.0192919	1.14681	2.00308	271.77	205.77	162.52	143.84	125.02	100.79	71.91	38.97	12.49	0.65	0.03	0	1	1	0	0	0	0	0	0	2	1	1
21	37	18.1955	390	91.11	75.59	16.01	3.21	0.44	47.0918	0.0594874	3.342	0.00422169	1.14195	3.55244	312.4	266.24	239.6	210.49	181.25	144.42	101.43	58.1	18.28	0.92	0.01	1	1	1	1	0	0	0	2	2	2	2	1
22	63	25.4318	502	97	87.61	7.24	0.01	0	30.8776	0.0342038	1.42	0.00157297	1.08333	2.34292	242.19	195.79	177.23	158.67	137.35	109.78	77.38	41.76	12.03	1.17	0.31	1	1	1	0	1	0	0	0	1	2	1	0
23	58	22.7694	678	94.54	81.3	13.72	3.32	0.15	52.5589	0.0659808	4.607	0.00578348	1.12526	1.77753	344.96	292.44	269.37	244.8	217.01	187.78	151.53	106.34	63.72	34.94	15.9	1	1	0	0	1	0	0	0	1	2	2	1
24	54	24.1217	770	96.37	89.02	19.69	1.4	0	70.8948	0.0614521	1.66	0.0014389	1.09816	1.89065	220.89	182.3	165.18	151.6	133.98	110.58	80.97	43.47	12.44	0.59	0.04	0	1	1	0	0	0	0	1	0	2	1	1
25	61	24.5243	781	95.85	86.15	11.2	0.53	0	68.618	0.0544518	1.946	0.00154425	1.09856	2.17402	227.16	199.84	179.57	162.42	143.72	115.39	79.48	35.16	8.36	0.15	0	0	1	1	0	1	0	0	0	0	1	1	0
26	59	26.6026	911	93.03	82.14	14.5	1.84	0	39.58	0.0330169	0.97	0.000809156	1.13979	1.95035	318.67	270.61	237.3	207.81	182.3	146.54	102.74	51.78	14.35	0.56	0.02	1	1	1	1	1	1	0	2	1	2	2	0
27	41	27.8715	710	98.04	90.89	11.1	3.94	0	62.677	0.0552269	2.99	0.00263459	1.08437	1.93494	336.52	269.42	236.54	209.62	182.84	145.2	103.37	57.41	13.91	0.14	0.01	1	1	0	1	0	0	0	0	0	2	1	1
28	60	23.5709	619	95.68	85.31	9.46	2.31	0	43.55	0.0371432	0.162	0.000138167	1.10557	2.60267	321.31	259.99	226.97	200.27	176.04	145.84	106.92	59.69	17.84	1.62	0.08	1	1	0	1	0	0	0	1	2	2	2	1
29	39	25.7756	1056	97.04	90.29	7.41	0.38	0.01	22.55	0.0184061	0.43	0.00035098	1.0789	1.42312	296.84	241.26	196.07	171.06	149.48	123.73	87.88	48.21	14.53	0.42	0	0	0	0	0	0	0	0	0	0	2	1	1
30	61	24.6711	781	96.87	90.6	15.33	0.27	0	27.41	0.0242566	0.88	0.000778761	1.0888	1.76267	247.96	203.67	183.5	166.11	147.99	124.19	93.97	56.33	18.16	1.31	0.74	0	0	1	0	0	0	0	0	0	2	1	1
31	63	34.7157	763	98.99	91.44	44.69	20.06	2.51	373.44	0.273647	69.035	0.050587	1.1056	2.13911	155.41	154.2	151.3	146.06	137.05	122.18	99.71	69.61	34.39	5.73	1.66	0	1	0	0	0	0	0	0	0	2	1	1
32	62	23.1247	466	99.66	97.43	76.44	31.44	0.43	244.424	0.28599	5.13	0.00600239	1.06594	1.93207	183.88	159.39	140.97	126.28	113.58	98.1	75.58	50.16	24.82	4.58	1.45	0	0	1	0	1	0	0	0	0	2	1	1
33	58	33.284	1508	96.31	90.3	14.48	1.04	0	56.96	0.0340019	0.06	3.58166e-05	1.09352	1.36235	299.57	249.43	224.31	204.23	182.69	152.34	113.75	64.58	23.36	1.98	0.06	0	0	0	0	0	0	0	0	0	2	1	1
34	59	24.7737	474	99.04	94.35	57.95	20.36	1.98	173.58	0.201272	18.265	0.0211789	1.09202	2.04388	249.23	198.56	171.27	152.92	137.88	117.41	91.71	61.41	29.42	3.43	0.48	1	1	1	0	0	0	0	2	1	2	2	1
35	57	18.4202	412	93.94	83.26	19.03	1.72	0	36.6	0.054152	4.275	0.00632513	1.12476	2.36644	228.19	191.12	168.33	150.88	132.34	110.12	82.63	50.48	18.94	1.59	0.17	0	1	1	0	0	0	0	1	0	2	1	1
36	44	22.0317	602	97.93	91.81	23.58	6.58	0	79.87	0.0690153	1.22	0.0010542	1.09197	2.28067	355.33	303.06	272.2	242.55	211.02	181.47	143.26	95.83	44.87	15.38	7.35	1	1	1	1	1	0	0	1	2	2	2	1
37	62	28.9667	1156	97.83	90.92	19.25	4.13	0	205.74	0.0990115	5.53	0.00266129	1.08875	2.17448	529.39	429.33	380.59	341.03	301.92	259.21	200.93	130.9	58.66	12.04	3.91	1	1	0	1	0	0	0	1	0	2	1	1
38	56	24.2439	540	95.96	84.69	23.8	5.46	0.04	80.36	0.0923057	3.65	0.00419258	1.11694	2.24778	359.39	302.62	262.7	229.88	200.14	154.92	109.14	59.59	18.77	2.09	0.52	1	1	1	1	0	0	0	2	2	2	2	0
39	67	21.0222	347	92.98	73.42	15.23	1.72	0	59	0.0827865	1.35	0.00189427	1.13279	3.81008	309.21	256.25	230.27	207.91	182.9	155.7	120.02	76.16	29.81	3.15	0.03	1	1	1	1	0	0	0	1	2	2	2	0
40	60	24.9394	704	93.34	82.55	5.82	2.99	0.01	53.39	0.0519318	0.65	0.000632247	1.14138	2.14299	213.83	188.21	174.32	158.82	142.49	117	83.11	41.19	13.35	1.24	0.23	0	1	0	0	0	0	0	0	0	1	1	0
41	57	22.3081	609	92.74	81.63	22.41	3.44	0	60.56	0.0666065	0.34	0.000373947	1.14634	2.24054	219.74	182.42	163.61	148.13	129.5	105.8	74.32	33.72	5.72	0.03	0	0	0	1	0	0	0	0	0	0	1	1	1
42	65	18.1954	466	94.64	83.21	15.68	1.11	0	13.55	0.0206599	0	0	1.11586	2.0327	167.58	142.55	130.11	120.22	106.64	87	63.52	34.51	10.03	0.67	0.06	0	0	0	0	0	0	0	0	1	2	2	0
43	39	24.6368	1053	92.94	85.09	42.89	11.56	0.13	209.2	0.167309	8.48	0.00678194	1.1644	1.64005	230.72	197.54	182.27	167.45	149.63	126.32	92.26	46.79	14.08	1.35	0.12	0	1	0	0	0	0	0	0	0	2	1	1
44	53	20.5277	907	92.91	82.81	17.93	1.27	0	40.23	0.0346213	0.2	0.000172117	1.1417	1.86824	378.75	286.59	242.88	210.33	179.4	140.75	96.2	45.91	9.48	0.08	0	0	1	0	1	0	0	0	0	0	2	1	1
45	66	40.3465	1239	99.25	94.89	5.82	0.74	0.02	22.33	0.0136615	0.74	0.000452732	1.05154	1.46514	328.55	266.38	236.96	216.54	189.87	149.86	100.89	59.81	21.39	2.18	0.36	0	1	1	0	0	0	0	0	1	1	1	0
46	37	19.2389	553	91.42	79.6	48.17	31.72	10.78	277.89	0.349846	98.97	0.124597	1.2234	2.26696	137.69	118.56	116.28	111.28	102.48	88.48	68.13	41.86	17.2	2.71	1.07	1	1	1	1	0	0	1	2	2	2	3	0
47	53	19.8178	401	96.85	85.25	15.68	1.7	0.03	28.28	0.038484	6.49	0.00883173	1.09847	2.52154	282.99	235.61	209.8	190.71	169.22	141.35	102.43	60.37	20.03	0.4	0	1	1	0	1	1	0	0	0	2	2	2	1
48	56	27.5112	969	98.67	94.55	48.72	14.65	0	216.87	0.176485	2.98	0.00242507	1.08259	1.41855	235.51	197.46	176.56	158.55	141.2	116.9	86.01	46.55	14.79	0.42	0	0	0	0	0	1	0	0	0	0	2	1	1
49	34	19.8382	455	96.42	88.02	55.49	31.08	7.93	220.15	0.308092	68.18	0.0954154	1.14912	2.02705	211.36	182.1	164.85	152.66	137.06	113.23	83.75	51.03	21.06	2.5	0.7	1	1	1	1	1	0	0	0	2	2	2	0
50	57	26.611	518	96.4	86.25	14.97	1.72	0	42.22	0.0498424	0.08	9.44432e-05	1.10234	2.19822	202.45	170.53	154.51	141.28	125.82	104.59	75.85	39.19	9.8	0.24	0.01	1	0	1	0	0	0	0	1	1	2	1	1
51	50	25.6319	836	95.96	88.94	13.15	1.52	0	68.16	0.0573853	7.53	0.00633966	1.10191	1.79609	212.37	183.69	167.94	154.05	137.62	113.54	82.45	44.09	11.72	0.29	0	0	1	0	0	0	0	0	1	1	2	2	0
52	56	24.3284	735	97.06	88.13	41.35	18.4	1.76	211.9	0.199079	34.17	0.0321026	1.12365	1.86453	477.66	384.53	334.55	284.8	226.02	170.93	116.73	65.95	28.34	8.42	3.61	1	1	0	1	0	0	1	2	2	2	3	1
53	68	21.0305	553	96.25	88	25.67	4.44	0.1	108.21	0.105462	6.91	0.0067345	1.11011	2.39597	298.12	253.13	230.48	208.43	182.95	152.64	113.66	63.59	15.58	0.35	0	1	1	1	1	0	0	0	1	2	2	2	0
54	49	20.6905	404	93.02	83.1	16.62	1.4	0	48.26	0.0674154	2.95	0.00412092	1.0623	2.56593	202.75	160.61	143.7	129.36	112.92	91.81	64.2	31.63	6.24	0.07	0	0	0	0	0	0	0	0	0	0	2	1	0
55	59	28.5453	766	95.67	85.8	5.6	0.5	0	33.25	0.0285808	0.01	8.59572e-06	1.09886	2.06307	231.35	191.1	167.5	151.37	133.37	109.78	76.27	35.81	8.11	0.05	0	0	1	1	0	0	0	0	0	0	1	1	0
56	58	26.0401	598	96.8	90.04	12.87	2.79	0	84.53	0.0964811	3.81	0.00434867	1.09296	1.80716	203.48	173.3	157.82	142.19	125.55	101.36	71.61	34.86	7.67	0.44	0.01	0	0	0	0	0	0	0	0	0	2	1	1
57	59	20.7031	611	88.99	71.88	22.98	4.89	0.27	71.08	0.0870897	4.72	0.00578311	1.18615	2.58537	352.65	298.44	261.86	230.45	194.91	148.42	98.02	45.95	13.44	0.89	0.04	1	1	1	1	0	0	0	2	2	1	2	0
58	51	30.267	996	96.98	90.67	23.71	3.52	0.01	109.49	0.0861116	1.72	0.00135274	1.09542	1.55284	228.67	199.42	179.42	164.66	145.1	119.17	82.3	40.99	9.19	0.36	0	0	0	1	0	0	0	0	0	0	2	1	0
59	53	23.4952	614	95.72	83.7	6.14	0.14	0	20.01	0.0228579	0.36	0.000411236	1.09814	2.03513	240.68	208.41	187.17	170.02	148.32	121.95	84.33	41.69	9.24	0.52	0.09	0	0	1	0	0	0	0	0	0	1	1	1
60	59	33.168	1405	97.11	88.85	14.07	0.74	0	26.91	0.0172256	0	0	1.08673	1.40847	234.91	208.72	190.49	175.79	158.67	133.63	96.72	53.42	17.23	1.5	0.13	0	0	0	0	1	0	0	0	0	2	1	1
61	38	24.7737	765	88.31	73.08	16.53	2.06	0.02	41.12	0.0493229	1.32	0.00158332	1.17957	2.04054	218.01	186.74	169.78	154.68	137.05	112.42	78.21	37.77	8.41	0.2	0.01	0	0	0	0	0	0	0	0	0	1	1	1
62	54	26.635	374	93.48	79.63	9.8	2.8	0.43	31.53	0.0465917	3.45	0.00509805	1.12889	2.85358	185.83	159.52	144.63	130.01	112.87	90.19	60.89	29.96	7.35	0.18	0.01	1	1	1	0	0	0	0	0	1	1	2	0
63	58	27.5085	839	97.83	89.44	18.53	3.97	0.16	128.75	0.0946023	11.31	0.00831031	1.08904	2.02778	329.48	265.04	235.59	212.56	187.83	154.45	108.84	57.88	13.59	0.21	0	1	1	1	1	0	0	0	1	1	2	2	1
64	44	22.5066	514	88.6	76.93	30.91	9.71	0.14	142.98	0.175464	5.09	0.0062464	1.23044	2.67876	232.51	193.08	173.36	156.76	138.73	112.05	83.39	50.14	17.29	0.75	0.03	1	1	0	1	0	0	0	1	2	2	2	0
65	48	31.9481	622	97.62	87.65	10.66	0.5	0	39.16	0.0422775	0.92	0.000993242	1.08217	1.93838	235.48	198.51	186.11	170.89	152.91	126.24	91.82	52.89	16.62	1.49	0.58	1	1	0	0	0	0	0	1	1	2	2	0
66	59	24.974	869	95.6	90.24	55.93	17.5	0	254.21	0.221281	0.61	0.000530984	1.12477	1.62342	221.08	168.46	154.71	139.69	122.17	96.64	68.77	34.01	9.12	0.18	0	0	0	1	0	0	0	0	0	0	1	1	0
67	64	21.3081	490	95.19	82.34	15.58	4.17	0.03	49.7	0.057943	9.17	0.0106909	1.1224	2.58189	346.82	284.15	250.28	222.95	193.15	156.05	115.47	77.12	45.04	27.44	20.89	1	1	1	1	0	0	0	1	2	2	2	1
68	54	26.8977	861	95.24	87.23	15.47	2.48	0.1	68.64	0.0587023	8.11	0.00693583	1.1135	1.78479	325.24	264.68	229.96	206.47	181.82	148.18	105.94	54.93	15.95	1.23	0.14	0	1	1	1	1	0	0	1	2	2	2	1
69	62	18.6	531	94.65	84.22	17.48	2.93	0.02	37.45	0.0450863	0.46	0.000553797	1.12581	2.20538	233.3	189.98	168.98	149.01	129.65	104.98	74.21	38.5	8.8	0.16	0	1	0	1	0	0	0	0	0	1	0	2	1
70	54	22.4273	382	96.66	81.29	9.09	0.73	0	21.92	0.0365406	1.23	0.00205041	1.09654	2.37644	237.3	181.94	162.03	143.39	122.28	98.17	73.02	42.88	11.77	0.32	0.02	1	0	0	0	0	0	0	0	1	0	2	0
71	60	28.1625	416	97.2	86.45	16.93	2.13	0.01	36.18	0.0558084	0.49	0.000755835	1.09743	2.08519	209.17	172.29	156.86	144.09	128.64	108.44	80.17	49.1	18.37	0.85	0.03	1	1	0	0	0	0	0	1	1	2	1	0
72	64	25.1607	678	96.68	90.05	14.33	2.33	0.03	80.15	0.0717939	2.94	0.00263349	1.09111	2.03057	245.28	202.07	183.45	167	145.34	116.89	82.87	45.6	15.97	2.69	0.64	1	0	1	0	0	0	0	0	0	2	1	0
73	56	19.0409	290	93.73	81	7.63	0.07	0	19.03	0.0374326	0.87	0.00171132	1.12033	2.6719	207.89	177.03	159.69	144.37	129	107.59	80.55	46.8	15.8	1.11	0.17	0	1	0	0	1	0	0	0	0	0	1	1
74	64	19.7553	323	93.73	83.09	28.87	3.86	0	54.38	0.0688058	0.23	0.000291014	1.13589	3.54416	244.05	195.11	174.47	157.12	140.71	116.18	87.24	51.19	18.8	2.66	0.99	1	1	0	0	0	0	1	1	1	0	3	0
75	49	17.5951	248	94.85	82.94	18.09	2.45	0	54.33	0.102236	0.71	0.00133604	1.12014	3.115	283.61	240.5	213.7	191.61	167.24	134.68	94.6	50.05	16.56	1.53	0.51	1	1	0	1	0	0	0	0	2	2	2	0
76	36	24.2578	736	94.44	85.79	10.23	0.6	0	15.02	0.0162322	0.29	0.000313405	1.11708	1.70821	234.83	201.03	180.7	161.58	143.22	116.61	87.2	50.2	17.79	1.7	0.19	0	0	0	0	0	0	0	0	1	2	1	1
77	59	26.1328	767	96.64	84.2	21.6	7.06	0.39	173.43	0.135287	35.02	0.027318	1.11439	2.35748	309.66	259.37	229.07	204.23	178.29	145.93	105.1	61.67	22.26	2.54	0.51	1	1	1	1	0	0	0	1	2	2	2	0
78	73	23.9654	1037	95.44	88.61	33.54	6.63	0.22	100.76	0.0679892	6.73	0.00454116	1.12326	1.82014	323.42	277.53	245.62	218.86	188.95	155.33	109.96	56.6	16.39	1.33	0.2	0	1	0	1	0	0	1	2	2	2	3	1
79	62	26.4573	782	95.95	87	16.57	2.59	0	53.94	0.0439609	0.14	0.000114099	1.11555	2.073	267.68	216.06	191.64	172.72	153.88	125.27	87.23	40.11	10.8	1.16	0.19	0	1	1	0	0	0	0	1	0	1	1	0
80	65	22.2222	303	96.36	85.29	34.38	11.63	0.18	67.42	0.12908	3.18	0.00608834	1.12154	2.36968	185.34	157.26	141.8	128.23	114.75	97.23	75.35	48.19	18.58	2.17	0.4	0	0	1	0	0	0	0	0	0	2	1	1
81	55	21.2658	524	93.06	83.58	30.24	2.47	0	49.38	0.0642667	0.18	0.000234265	1.14325	2.09908	211.41	180.28	162.71	148.45	133.79	113.06	86.26	48.38	14.15	0.79	0.11	0	0	1	0	0	0	0	0	0	2	1	1
82	41	25.7117	794	96.57	90.57	17.47	0.49	0	11.32	0.011841	0.06	6.27615e-05	1.09117	1.46781	173.18	151.97	139.87	128.69	115.37	93.45	69.24	39.7	14.25	0.83	0.05	0	0	1	0	0	0	0	0	0	2	1	0
83	60	22.3703	555	93.37	81.78	10.52	0.13	0	4.2	0.00609579	0	0	1.12492	1.85623	198.76	165.3	147.7	134.75	120.71	100.26	75.22	45.13	13.54	0.85	0.05	0	0	0	0	0	0	0	0	0	2	1	0
84	36	30.1856	1499	97.04	93.08	29.35	11.63	1.83	272	0.150276	56.86	0.0314144	1.10748	1.39368	308.47	240.46	206.58	189.09	165.63	142.26	112.07	72.78	33.47	6.52	1.25	0	0	0	0	0	0	0	0	0	2	1	0
85	54	21.2295	747	92.45	83.04	25.89	2.51	0	46	0.0488842	0.02	2.1254e-05	1.15063	1.82681	235.34	196.17	176.84	159.88	143.72	121.14	87.19	45.11	12.71	1.36	0.07	1	1	1	0	0	0	0	2	1	1	2	1
86	62	24.5617	553	92.55	82.2	30.71	6.27	0	39	0.0492424	0	0	1.14814	2.11961	163.98	142.99	131.94	121.6	106.86	88.19	62.41	30.76	6.52	0.12	0	0	0	1	0	0	0	0	0	0	2	1	0
87	64	28.7678	570	96.25	85.27	20.89	2.11	0	52	0.0537746	0	0	1.105	2.33324	240.74	212.14	192.44	176.51	160.01	135.12	103.09	64.08	23.28	1.28	0.05	1	1	1	0	0	0	0	1	1	2	2	0
88	53	21.3556	259	92.81	71.42	7.34	1.48	0.07	15	0.0424929	0.96	0.00271955	1.12261	2.67199	188.6	156.84	139.33	124.28	109.74	90.89	68.55	40.5	14.04	0.41	0.05	1	1	0	0	0	0	0	1	1	2	2	0
89	45	17.348	217	94.47	80.33	22.85	5.6	0.66	39	0.0997442	4.36	0.0111509	1.12874	2.7923	224.87	189.87	171.68	153.62	136.49	113.01	84.33	49.5	17.19	1.28	0.37	1	1	0	0	0	0	0	1	1	2	2	1
90	48	27.0552	943	97.09	92.02	73.51	38.26	3.6	549	0.434679	63	0.0498812	1.12141	1.58171	265.14	236.25	217.61	197.7	179.28	152.89	119.66	75.06	30.09	6.46	2.59	0	0	0	0	0	0	0	0	0	2	1	0
91	65	26.4024	1175	95.06	85.72	11.77	0.61	0	10	0.00736377	0	0	1.10982	1.57289	287.73	247.35	219.42	196.75	179.19	150.47	115.17	62.25	16.86	0.76	0.01	0	0	0	0	0	0	0	0	0	2	1	0
92	64	25.7648	433	98.46	91.31	33.6	6.03	0.33	108.327	0.134198	21.223	0.0262915	1.08859	2.23598	221.66	190.46	168.96	150.5	134.14	113.87	87.61	55.51	22.31	1.45	0.17	1	0	1	0	0	0	0	0	1	2	2	0
93	57	30.5202	493	97.27	88.3	26.59	4.67	0.38	87.022	0.104721	21.4	0.0257524	1.09923	2.16186	232.02	203.78	189.61	174.58	159.98	136.83	106.41	65.2	24.84	1.65	0.07	1	1	1	0	0	0	0	1	1	2	2	1
94	37	41.1	1100	97.45	91.62	29.45	7.13	0	137.15	0.102773	0.755	0.000565755	1.09551	1.44526	281.8	207.22	183.77	168.35	148.26	119.41	88.34	49.86	14.59	0.83	0.02	1	1	0	0	0	0	0	1	1	2	1	1
95	54	32.4	1010	97.48	91.37	19.79	3.11	0.03	63.727	0.0499119	1.617	0.00126646	1.08836	1.51423	286.66	228.1	188.63	166.17	144.91	119.51	90.04	53.5	17.01	0.83	0	0	0	1	0	0	0	0	0	0	2	1	1
